# Supplementary material for: Risk of Cervical Carcinoma After Unfavorable Behavior and High Genetic Risk in the UK Biobank: A Prospective Nested Case–Control Study
Source: Biomedicines. 2025 Feb 13;13(2):464. doi: 10.3390/biomedicines13020464 (PMC11853234; doi:10.3390/biomedicines13020464)
Supplement: Supplementary file 1 [file biomedicines-13-00464-s001.zip]

Archive with 1 entries (1 files):
- biomedicines-3415546-supplementary.pdf
